# Supplementary material for: TMBIM6/BI-1 contributes to cancer progression through assembly with mTORC2 and AKT activation
Source: Nat Commun. 2020 Aug 11;11:4012. doi: 10.1038/s41467-020-17802-4 (PMC7419509; doi:10.1038/s41467-020-17802-4)
Supplement: Supplementary file 4 — Supplementary Data 1 [file 41467_2020_17802_MOESM4_ESM.xlsx]

## Sheet: Data 1
Supplementary Data 1. Gene list from microarray
Probe Set ID	Gene symbol	p-value (KO /WT)	Normalized data (log2)				Gene Accession
			WT	WT 2	KO 1	KO 2
16945137	ABTB1	0.0463135	5.94504	5.65355	6.41134	6.57707	NM_032548
16710245	ACADSB	0.00214213	6.71206	6.6483	5.14639	4.94696	NM_001609
16834900	ACBD4	0.0221227	5.31978	5.48816	6.25052	6.09911	NM_001135704
16784617	ACTR10	0.000169376	6.98012	6.97435	6.32908	6.30938	NM_018477
16706906	ADIRF	0.00450458	5.13771	5.11416	5.79045	5.86389	NM_006829
16701287	ADSS	0.0115961	8.32604	8.39526	7.75585	7.60314	NM_001126
17065313	AGPAT5	0.0203548	8.20524	8.15202	7.53376	7.24646	NM_018361
16907353	ALS2	0.00247764	6.59718	6.59235	5.83781	5.92908	NM_001135745		T
16688441	ANKRD13C	0.0349629	7.82824	8.1396	6.80624	6.8114	NM_030816
16670681	ANXA9	0.0146169	4.64127	4.19147	5.68704	5.6237	NM_003568
16864304	AP2A1	0.0490605	7.84557	7.62394	8.31439	8.52422	NM_014203
16723832	API5	0.0267596	9.0767	8.87444	8.1676	7.99081	NM_001142930
17012108	ASF1A	0.0318165	7.47471	7.68349	6.46096	6.75717	NM_014034
16895434	ASXL2	0.0441324	8.35994	8.5947	7.78956	7.81962	NM_018263
16739763	ATL3	0.0110876	8.20956	8.30747	7.5364	7.63117	NM_001290048
16897230	ATP6V1E2	0.0377698	5.9519	6.23958	5.09653	5.12459	NM_080653
16703563	BAMBI	0.0457032	5.74333	5.1957	6.404	6.36716	NM_012342
16670114	BCL9	0.00726246	7.07593	6.87896	7.8255	7.82477	NM_004326
17066523	BMP1	0.0212732	5.90426	5.69108	6.5679	6.46251	NM_001199
16722385	C11orf58	0.0269148	5.51197	5.74692	4.52438	4.68027	NM_014267
16794966	C14orf1	0.0469885	8.50631	8.30398	9.28815	9.04873	NM_007176
16796122	C14orf142	0.00954043	6.23827	6.16177	5.44185	5.56656	NM_032490
16799662	C15orf62	0.0192457	4.6479	4.45355	5.26132	5.17471	NM_001130448
16817224	C16orf82	0.0303983	4.03956	3.95879	4.57859	4.76442	NM_001145545
16889209	C2orf47	0.0095163	8.32763	8.29752	7.65716	7.79207	NM_024520
16995938	C5orf34	0.00199264	6.37223	6.44406	5.22913	5.2366	NM_198566
17078745	CA3-AS1	0.00432335	4.25148	4.16883	3.38508	3.35896	NR_121630
16891971	CAB39	0.0291144	8.3661	8.2339	7.62927	7.3233	NM_001130849
16869427	CACNA1A	0.0466113	4.14719	3.88502	4.61396	4.79681	NM_000068
16863737	CARD8-AS1	0.0172048	4.79221	4.5705	3.21978	3.41868	NR_040599
16848380	CASC17	0.0139958	3.87112	4.02667	5.49759	5.28654	NR_104152
16691333	CASQ2	0.00911566	3.80427	3.63103	4.44393	4.42098	NM_001232
16765513	CBX5	0.0471205	7.89205	7.66681	6.67949	7.05866	NM_001127321
17081039	CCAT1	0.00924923	2.77945	2.85161	3.4579	3.37537	NR_108049
16663288	CCDC30	0.0466497	3.62456	3.75715	3.1577	2.81966	ENST00000492422
16667662	CDC14A	0.0130323	5.51154	5.50951	4.9096	4.70097	NM_003672
16719217	CHST15	0.0211283	6.96608	6.88565	6.28447	6.01631	NM_001270764
17101990	CNKSR2	0.00679549	6.6429	6.65094	5.60158	5.29427	NM_001168647
16697138	COLGALT2	0.0334111	4.2551	4.2609	4.77635	4.96449	NM_001303420
16839345	CRK	0.0486879	9.12746	8.79709	7.96356	7.99111	NM_005206
17047918	CROT	0.0468458	6.30841	6.19792	4.80369	5.48773	NM_001143935
16735259	CYB5R2	0.0248722	4.158	4.3053	5.10907	4.93278	NM_001302826
16869942	CYP4F2	0.0290302	2.9197	2.98594	2.44715	2.19222	NM_001082
16665224	DAB1-AS1	0.0308848	4.27114	4.21087	4.99802	4.80967	NR_104362
17102755	DDX3X	0.0354925	9.20868	9.4709	8.31971	8.45572	NM_001193416
16955456	DENND6A	0.0403824	7.52924	7.48949	7.03186	6.70873	NM_152678
16840308	DERL2	0.0177426	9.11198	8.96631	8.17886	8.31296	NM_001304777
16786278	DNAL1	0.0356392	4.07151	4.28876	3.45693	3.48972	NM_001201366
17080595	DSCC1	0.00548992	7.92122	8.00058	7.06214	6.92889	NM_024094
17071953	EBAG9	0.0288894	6.79101	6.99779	6.14783	6.09104	NM_001278938
16735801	EIF4G2	0.035071	10.83	10.6472	9.97842	10.1402	NM_001042559
16789178	EIF5	0.031963	8.03733	8.24649	6.928	7.27951	NM_001969
16747570	ENO2	0.0397211	6.06862	5.7597	6.59117	6.52001	NM_001975
16778584	ENOX1	0.0123161	6.16152	6.16819	5.43175	5.61217	NM_001127615
16824690	ERI2	0.00966133	6.55037	6.42427	5.30647	5.01584	NM_001142725
16679411	EXO1	0.0195298	8.39699	8.50347	7.68963	7.86359	NM_003686
16846504	FAM117A	0.0281345	4.8499	4.62396	5.44492	5.6067	NM_030802
16808997	FAM227B	0.0174753	3.8367	3.98836	2.96663	3.12477	NM_152647
16749583	FAR2	0.00438278	5.4632	5.58785	3.65516	3.36236	NM_001271783
16994244	FASTKD3	0.0077478	7.26035	7.18285	5.52227	5.92887	NM_024091
16992051	FBLL1	0.0389572	5.73023	5.49977	6.26905	6.46409	NR_024356
16792287	FBXO33	0.00333778	6.84519	6.78648	6.19125	6.17953	NM_203301
16898548	FBXO48	0.0141236	5.2957	5.14421	4.39864	4.38718	NM_001024680
16786475	FCF1	0.032803	7.11367	6.95128	6.33789	6.48347	NM_015962
16963876	FGFRL1	0.0106507	5.33333	5.39449	6.19473	6.33021	NM_001004356
16877667	FKBP1B	0.0120818	3.4991	3.56112	4.22377	4.11609	NM_004116
16670997	FLG-AS1	0.030278	6.3638	6.5321	5.71582	5.85432	NR_103778
16684785	FNDC5	0.0474778	5.56403	5.33867	6.24821	6.54028	NM_001171940
16984730	FST	0.0205476	7.48651	7.22202	5.61646	5.90679	NM_006350
16957884	FSTL1	0.0469646	5.87893	5.54993	4.74571	4.59527	NM_007085
16933917	GAL3ST1	0.00746859	4.87138	4.92887	5.4636	5.54035	NM_004861
16907546	GCSHP3	0.012144	5.8494	5.93349	4.08211	4.63096	NR_033248
16836511	GDPD1	0.0488291	5.93961	5.70007	5.13695	5.19836	NM_001165993
16872194	GMFG	0.0460085	6.62554	6.43263	5.9862	5.78988	NM_001301008
16793052	GNPNAT1	0.0323179	8.71941	8.62301	7.92169	7.44425	NM_198066
16717359	GOT1	0.0082666	8.89296	8.69537	9.60922	9.6389	NM_002079
16875549	GP6	0.0270863	4.41467	4.27822	4.87929	5.01841	NM_001083899
17114272	GPC4	0.0321219	5.44631	5.68927	6.33299	6.19698	NM_001448
16722570	GTF2H1	0.0237038	7.73486	7.92414	6.89644	7.03596	NM_001142307
16997010	GTF2H2	0.0287135	7.05043	6.95223	5.61606	6.14958	OTTHUMT00000372630
16983521	GUSBP1	0.0305873	5.85361	6.03615	4.71172	5.1014	NR_027026
17105816	H2BFXP	0.00462176	3.97505	4.05545	3.24604	3.21227	uc010npa.1
16852206	HAUS1	0.0459678	6.15294	6.19462	5.48083	4.86322	NM_138443
17005573	HIST1H2BD	0.0291739	6.11138	6.26	4.62639	5.21984	NM_021063
17018039	HLA-DPA1	0.0125298	5.95315	5.8648	6.70196	6.84063	NM_001242524
17107293	HTATSF1	0.0098994	8.38788	8.26156	7.50426	7.48194	NM_001163280
16733157	HYLS1	0.00586732	6.40684	6.38278	5.62181	5.75603	NM_001134793
17020118	ICK	0.031935	7.51364	7.64387	6.85164	6.4505	NM_014920
17092848	IFNA5	0.0156982	5.04605	4.97577	4.31665	4.47754	NM_002169
16882778	IGKV1D-13	0.00510381	3.54799	3.6756	4.30688	4.30514	OTTHUMT00000476803
16882750	IGKV2D-24	0.0403689	2.75113	2.4083	3.62414	3.40378	OTTHUMT00000323290
16989103	IL4	0.0210635	2.40457	2.50468	3.04668	3.19071	NM_000589
16909777	IQCA1	0.0209227	4.16034	4.33372	4.9137	4.81856	NM_001270584
16874514	IZUMO2	0.047998	3.15431	2.73673	3.65377	3.69629	NM_152358
16921226	KCNQ2	0.0332963	4.57974	4.46389	5.09536	5.28229	NM_004518
16802519	KIF23	0.049295	9.26428	9.17895	8.72994	8.36324	NM_001281301
16684310	LAPTM5	0.00803629	7.29257	7.15413	6.029	5.87439	NM_006762
17100126	LCN6	0.0124635	4.83596	5.00209	5.52843	5.56841	NM_198946
16778849	LCP1	0.0333373	7.62584	8.57953	9.62041	9.60984	NM_002298
16848426	LINC00511	0.0363733	2.59136	2.88836	3.34536	3.37452	ENST00000579631
16691619	LINC00622	0.04095	5.232	5.43342	3.8687	4.45522	NR_036540
16921108	LINC00659	0.0275625	4.51826	4.26766	5.02308	4.98729	NR_046224
16778918	LINC01198	0.011155	1.96308	1.79861	2.81362	2.70579	NR_120426
17118376	LOC100130458	0.0216208	3.60161	3.69093	4.39352	4.57777	BC111479
17117408	LOC100506257	0.0449545	4.26709	4.63693	5.12814	5.23847	AK295076
16927286	LOC101927859	0.00107079	3.46557	3.39652	4.35772	4.33275	XM_011530624
16749216	LOC101928441	0.0087328	2.77113	2.7976	3.45092	3.35758	NR_120471
16742375	LOC101928813	0.0371048	3.22238	3.2375	4.04678	3.8243	XR_247265
16860094	LOC101928926	0.0475748	4.13937	4.06936	3.26625	3.62261	XR_919435
16703828	LOC101929475	0.0437474	5.4705	5.86425	3.93679	4.3043	XR_242755
17042667	LOC101929756	0.0255705	4.13618	4.14463	4.83384	4.67066	XR_926958
16822249	LOC101930131	0.044149	7.39332	7.50554	6.85929	6.44846	XR_253606
16783458	LOC102723418	0.00819341	2.05377	2.18574	2.73812	2.71402	XM_011508441
16691787	LOC102723769	0.00178783	6.82948	6.7769	5.29355	5.4451	NR_110761
17025703	LOC102724220	0.0493588	3.99443	3.67246	4.55142	4.4248	XR_428059
16923549	LOC102725065	4.59551e-05	4.15883	4.14578	4.88983	4.88983	XR_433664
16795457	LOC105370603	0.0478773	2.51515	2.29884	3.1202	3.38638	XR_915851
16671013	LOC105371443	0.0274765	6.37321	6.37853	5.61277	5.87792	XR_917710
16840253	LOC105371504	0.00399095	3.42317	3.53188	4.16118	4.17912	XR_917853
16918201	LOC105372587	0.0273258	3.18616	3.13264	3.98174	3.79082	XR_942229
16925312	LOC105372788	0.0439608	4.88057	4.83148	4.09666	4.40869	XR_920472
16926844	LOC105372849	0.0122742	4.01566	4.19	4.73258	4.72556	XR_920604
16698858	LOC105372890	0.00905283	3.53289	3.47362	2.38951	2.63457	XR_920696
17106620	LOC105373323	0.00194103	5.09037	5.01828	5.70747	5.71648	XR_921592
17114687	LOC105373343	0.0463824	2.95192	2.06597	3.77775	3.85911	ENST00000458577
16894076	LOC105373400	0.000911203	3.04223	3.05437	2.19107	2.2548	XR_921783
16901680	LOC105373550	0.0260897	3.77547	3.57689	4.69965	4.50029	XR_923183
16891491	LOC105373887	0.0231394	7.83315	8.03711	6.88942	6.53285	XR_923923
16995029	LOC105374715	0.0011148	5.10673	5.16023	3.96546	3.95613	XR_925901
17015805	LOC105374945	0.0315307	4.04741	3.84462	4.59898	4.77069	XR_926519
16734333	LOC105376517	0.0250411	4.40312	4.33614	3.35523	3.6999	XR_930980
16991766	LOC105377692	0.023095	2.64991	2.55444	3.13745	3.27719	XR_941152
16664878	LOC105378732	0.0101511	6.48464	6.4423	5.7865	5.92531	NR_131923
16689866	LOC105378859	0.0441613	5.54498	5.81698	4.89264	4.73763	XR_947606
16741359	LOC105379407	0.0282648	4.25401	4.54573	5.13757	5.26425	XR_950273
16710216	LOC399815	0.0401394	5.81307	6.06152	5.09674	4.7593	NR_027282
17053697	LOC644090	0.0127136	4.25417	4.22526	4.80046	4.91345	XR_428270
16946429	LOC646730	0.0304968	3.15691	3.19444	2.65187	2.35484	XM_011513346
16958890	LOC653712	0.0336692	3.70916	3.50067	4.30987	4.17096	NR_034179
16886448	LYPD6	0.0208707	4.86136	4.77751	4.12965	4.30703	NM_001195685
16869186	MAN2B1	0.00752322	7.3575	7.29889	7.88111	7.9562	NM_000528
16844155	MED1	0.0135985	9.55152	9.56238	8.83633	9.02038	NM_004774
16840408	MED31	0.0346734	8.09122	8.2841	7.49955	7.58323	NM_016060
16694446	MEX3A	0.0211328	5.85139	6.16146	6.93086	6.83748	NM_001093725
16991370	MFAP3	0.0302936	7.61008	7.72927	6.88456	7.119	ENST00000519325
16782331	MHRT	0.00406668	4.1816	4.32118	5.39793	5.32307	NR_126491
16956621	MINA	0.00315028	7.83807	7.87115	7.07345	6.9603	NM_001042533
17009563	MIR206	0.033994	2.88637	2.44948	3.55661	3.51625	NR_029713
16834628	MIR2117	0.0260572	4.3729	4.29862	5.01359	4.8589	NR_031751
16839524	MIR22HG	0.0355525	5.6172	5.80314	5.11491	5.14049	NR_028502
16869494	MIR23A	0.0288504	3.23035	3.40301	3.86136	3.99165	NR_029495
16932023	MIR3198-1	0.0267066	6.08462	6.08086	4.71965	5.25517	NR_036168
16850344	MIR4315-1	0.0249804	8.87442	9.21176	9.89631	9.83606	NR_036199
16921896	MIR4759	0.0133921	2.17152	2.20967	1.35668	1.5679	NR_039916
17023653	MIR548AJ1	0.0199556	1.96997	2.06417	1.30538	1.47635	NR_039673
16830146	MIS12	0.00507216	8.3959	8.5187	6.79926	6.97776	NM_001258217
16815985	MKL2	0.0237964	5.81433	5.97863	5.26019	5.22394	NM_001308142
16722550	MRGPRX4	0.0473092	3.99286	4.10147	2.93973	3.42493	NM_054032
16819252	MT1F	0.00865469	3.92558	4.03226	3.25489	3.2195	NM_001301272
16904270	MXRA7	0.0237327	9.31787	9.33872	10.1185	9.94375	BC073897
17061189	NAPEPLD	0.0496817	5.87262	6.23595	4.70649	4.98233	NM_001122838
16986965	NBPF22P	0.0471874	1.83062	1.68269	2.28897	2.50245	NR_003719
16861945	NCCRP1	0.0317951	5.02371	4.97931	5.64028	5.85241	NM_001001414
16972616	NEIL3	0.00536608	8.29607	8.20283	7.27447	7.16143	NM_018248
16951696	NEK10	0.0363886	5.12722	5.25127	4.32741	4.62389	NM_001031741
16954925	NEK4	0.00666969	7.91214	7.80072	6.91353	6.94323	NM_001193533
16708623	NFKB2	0.0293452	7.066	7.06704	8.21496	7.95715	NM_001077494
17095959	NINJ1	0.0151231	6.93568	6.74701	7.51075	7.58764	NM_004148
16869769	NOTCH3	0.0241785	5.4566	5.30975	6.15327	6.00368	NM_000435
16659133	NPPA-AS1	0.0109788	4.80881	4.87216	4.02339	4.19447	NR_037806
16667925	NTNG1	0.0372064	5.54237	5.41276	4.9792	4.75195	NM_001113226
16945664	NUDT16	0.0216533	5.87523	5.97877	6.45748	6.58646	NM_001171905
16995409	NUP155	0.0105775	10.1513	10.0706	9.50881	9.39081	NM_001278312
16699795	NVL	0.00833213	7.02496	6.96818	5.7515	6.02975	NM_001243146
17018995	OARD1	0.0483694	5.88348	5.79898	5.36019	5.01087	NM_145063
16868481	OLFM2	0.0283393	4.28404	4.42656	5.25239	5.05706	NM_001304347
16775083	OLFM4	0.0325668	2.90178	2.68187	3.54288	3.74826	NM_006418
16829722	OR1D4	0.00386536	4.40669	4.31113	4.97469	4.98348	NR_033795
17098115	OR1J1	0.0317015	2.82834	2.54257	3.31439	3.31903	NM_001004451
17004002	OR2Y1	0.0300239	2.3855	2.33864	3.18267	2.98254	NM_001001657
17074007	OR4F21	0.0378503	2.31577	2.49719	1.79558	1.56667	NM_001005504
16797725	OR4N4	0.0171269	1.99946	2.20937	2.73435	2.74669	NM_001005241
17016667	OR5V1	0.0391378	3.2422	2.89458	3.86594	3.75752	NM_030876
16907173	ORC2	0.0173731	8.0328	8.12475	7.41004	7.18358	NM_006190
16790032	OSGEP	0.0237871	5.6442	5.76737	4.66058	4.96999	NM_017807
16861356	OVOL3	0.037551	5.29942	5.41502	4.6243	4.86886	NM_001302757
16995809	OXCT1	0.00678793	7.71047	7.62782	6.818	6.92103	NM_000436
17104983	PBDC1	0.0204104	8.24023	8.12598	7.4542	7.18265	NM_001300888
16954856	PBRM1	0.0317112	8.73207	8.84435	7.11979	7.82788	NM_018313
16943433	PDCL3P4	0.0244421	7.41199	7.57248	6.6136	6.79878	NR_002941
16859788	PGPEP1	0.00707524	7.68287	7.58667	8.54255	8.44663	NM_001300927
16890602	PKI55	0.0456324	8.0964	8.26002	6.64878	7.34363	NR_037701
16707631	PLCE1	0.01368	6.34584	6.28677	5.77354	5.61419	NM_001165979
16670432	PLEKHO1	0.00539193	4.87298	4.88213	5.51861	5.44595	NM_001304722
16883938	PLGLA	0.00381836	3.12681	3.04483	2.15974	2.19166	NR_003506
16945124	PODXL2	0.0118336	7.91203	7.76946	8.4613	8.53331	NM_015720
17102230	POLA1	0.0140525	8.61678	8.46284	7.69498	7.69009	NM_016937
16911737	POLR3F	0.0410528	6.53973	6.66835	6.04453	5.71901	NM_001282526
16863877	PPP1R15A	0.00822551	7.38508	7.17613	8.36958	8.27986	NM_014330
17011279	PRDM1	0.0156321	4.65461	4.63884	5.34753	5.21749	NM_001198
16766318	PRIM1	0.0358352	9.26927	9.26775	8.27399	8.67811	NM_000946
16715241	PSAP	0.0330706	9.7348	10.0255	10.5524	10.5016	NM_001042465
17096394	PTCSC2	0.0427701	2.78863	2.53642	3.28097	3.46389	XR_930158
16863344	QPCTL	0.0314115	7.58691	7.21949	8.42628	8.26593	NM_001163377
16850797	RAB12	0.0229353	8.2372	8.08828	7.58364	7.56535	NM_001025300
17020464	RAB23	0.00484051	7.03797	7.15108	5.91082	5.90257	NM_001278666
16936732	RABL2B	0.0238182	5.8065	5.54635	4.4769	4.42132	NM_001130921
16957929	RABL3	0.00370061	7.54794	7.61631	6.76801	6.6994	NM_173825
16709174	RBM20	0.0305517	4.57023	4.57023	5.37563	5.17497	NM_001134363
17116473	RBMY1J	0.0229582	2.25287	2.34915	2.85627	3.00063	NM_001006117
16856604	REEP6	0.047722	6.71468	6.50845	8.23522	7.82829	NM_138393
16774071	RFXAP	0.0106505	6.41548	6.49308	5.78598	5.6302	NM_000538
17024753	RMND1	0.0402198	7.44521	7.59933	6.39003	6.82384	NM_001271937
17003077	RNF44	0.0346544	6.26497	6.11194	6.88736	6.72313	NM_014901
16692566	RNVU1-17	0.0327959	2.32258	2.44358	1.86504	1.64038	NR_104078
16824143	RRN3	0.0258851	8.01088	8.1483	7.25922	7.46381	NM_001301064
16714747	RTKN2	0.0349826	5.72663	5.61879	5.10097	4.7873	NM_001282941
17117567	SCN8A	0.00559549	5.12564	5.14626	4.35381	4.48835	NM_001177984
16846132	SCRN2	0.0101609	5.86612	5.88521	6.47765	6.58412	NM_001145023
16940924	SEMA3F	0.0125938	6.02248	6.04406	6.89703	6.75882	NM_004186
16677071	SERTAD4	0.00377676	7.44805	7.3748	6.55021	6.48041	NM_019605
16859538	SLC27A1	0.0370686	5.90235	5.63159	6.38138	6.51178	NM_198580
16896836	SLC8A1	0.0246561	5.21394	5.04007	4.30164	4.02461	NM_001112800
16847841	SMURF2	0.0326193	9.00286	8.7958	8.11413	7.84213	NM_022739
16898655	SNORA36C	0.0303495	3.81545	3.77638	3.03301	3.30404	NR_003705
17044199	SNORD93	0.037528	3.76298	4.0562	2.31925	2.7997	NR_003075
16848405	SOX9-AS1	0.00663216	3.8505	3.95736	4.54288	4.49942	NR_103737
17095187	SPATA31B1P	0.021213	3.43585	3.63656	2.63922	2.56937	XR_428632
16809187	SPPL2A	0.0467235	8.31336	8.67981	7.01154	7.34369	NM_032802
17047341	STAG3L1	0.0405579	6.33506	6.58303	5.5373	5.70597	uc003ucx.3
17070031	STAU2-AS1	0.0237911	3.84911	3.86488	4.44731	4.61709	NR_038406
16686796	STIL	0.0456713	8.77815	8.52192	7.93628	7.78364	NM_001048166
17101292	STS	0.0161244	6.81304	6.97103	5.5616	5.86317	NM_000351
16790267	SUPT16H	0.0237208	9.98576	9.97445	9.1456	9.42294	NM_007192
17080188	SYBU	0.0498874	4.73257	4.68941	5.46045	5.22293	NM_001099743
16700630	TARBP1	0.0315551	6.49354	6.65927	5.6423	5.90416	NM_005646
16933795	TBC1D10A	0.0345941	5.50839	5.13265	6.26854	6.12711	NM_001204240
16842171	TBC1D28	0.013381	2.93215	3.21726	4.03736	3.98046	NM_001039397
17072313	TBC1D31	0.043665	6.01352	6.29722	5.06905	5.29918	NM_001145088
17105086	TBX22	0.0380027	4.01566	3.76967	4.683	4.51729	NM_001109878
16939863	TCAIM	0.00872609	6.98713	6.88383	6.22375	6.2482	NM_001029839
16968848	TIGD2	0.0261704	6.08954	6.35335	4.78878	5.04824	NM_145715
16810933	TIPIN	0.048139	7.55112	7.24517	5.7086	6.36005	NM_001289986
16806467	TJP1	0.0185963	8.1775	8.30855	7.64585	7.55324	NM_001301025
16754177	TMEM19	0.00585898	7.40973	7.31659	6.42269	6.30192	NM_018279
16807879	TMEM87A	0.0466395	8.63002	8.85844	8.13141	7.98686	NM_001110503
16755498	TMPO	0.000199735	8.17776	8.18647	7.47637	7.49732	NM_001032283
17089622	TMSB4XP4	0.0321328	4.74218	4.8479	5.58909	5.83336	OTTHUMT00000054417
16782028	TRAJ48	0.0421608	2.9124	3.21097	3.6619	3.77908	OTTHUMT00000410950
16781877	TRAV8-4	0.000902251	3.16668	3.16402	2.02048	2.11887	OTTHUMT00000401893
16971546	TRIM2	0.0332378	6.00926	6.14316	5.44719	5.13617	NM_001130067
16961003	TRIM59	0.0387454	4.21019	4.04604	3.36833	3.58143	NM_173084
16909339	TRIP12	0.0280269	9.59319	9.69665	8.93764	8.5657	NM_001284214
17011185	TSTD3	0.0318547	6.34808	6.58989	5.56889	5.3385	NM_001195131
17116832	TTTY18	0.0289493	3.12229	2.88406	3.7455	3.62882	NR_001550
16847267	TUBD1	0.0131799	6.15866	6.13272	4.80628	5.2015	NM_001193609
17013657	ULBP1	0.0191945	2.05392	2.26459	2.82924	2.92188	NM_025218
17114256	USP26	0.00907932	8.73035	8.66414	7.48973	7.0658	NM_031907
16715529	USP54	0.0449353	7.12416	7.02934	7.58781	7.80084	NM_152586
16950770	VGLL4	0.00517784	6.03086	6.11694	6.69809	6.65511	NM_001128219
16771805	VPS37B	0.0219184	6.84163	6.7849	7.46289	7.6335	NM_024667
17000208	VTRNA2-1	0.0331873	2.9787	2.99381	2.24321	2.52004	NR_030583
17106415	WDR44	0.0441964	7.73473	7.37965	6.41015	6.30519	NM_001184965
16961250	WDR49	0.00285631	2.81089	2.86113	3.44473	3.40514	NM_178824
16848079	WIPI1	0.0464156	7.32987	7.70413	9.13781	8.75471	NM_017983
16989195	WSPAR	0.0230393	3.68817	3.96349	4.57592	4.67974	NR_131252
16730503	YAP1	0.0430103	8.1371	8.25251	7.68231	7.37158	NM_001130145
16929347	YWHAH	0.0146957	6.04958	5.94811	5.38215	5.24141	NM_003405
17024746	ZBTB2	0.00521066	8.0404	8.11236	7.22048	7.31441	NM_020861
16932988	ZDHHC8P1	0.0251339	3.85431	4.03775	4.7452	4.5981	NR_003950
16862926	ZNF225	0.0492011	5.9688	6.05196	4.66519	5.30871	NM_013362
16932914	ZNF280B	0.0315144	6.77175	6.88914	6.083	5.64595	NM_080764
17118166	ZNF451	0.0473406	8.04982	8.41132	7.04244	6.47349	NM_001257273
16875083	ZNF600	0.0063403	4.38829	4.30331	5.22678	5.13705	NM_198457
17073420	ZNF707	0.00762123	5.98942	5.91299	5.34322	5.264	NM_001100598
16808101	ZSCAN29	0.0273312	7.0179	6.91507	5.8761	6.24921	NM_152455
16744501	ZW10	0.0142496	7.9796	7.99872	7.3034	7.47908	NM_004724
17104217	ZXDB	0.0324413	6.80028	6.66217	6.05662	5.71697	NM_007157
16664976		0.0410078	4.2104	4.44447	3.64524	3.55496	---
16665960		0.0276776	6.34222	6.71481	4.55831	4.4101	---
16671403		0.027823	2.12186	2.1414	2.69657	2.87633	---
16676515		0.00570225	5.80523	5.77933	5.11941	4.97879	---
16677931		0.0187047	2.70669	2.57092	2.04987	2.02865	---
16687443		0.0085522	2.63688	2.54209	1.96546	1.95669	---
16706704		0.0229634	3.01211	2.49861	4.00333	3.89977	---
16708241		0.0447448	4.57583	4.80886	3.95308	4.05436	---
16712528		0.0473324	4.76851	4.92556	4.34141	4.0762	---
16721029		0.0122284	6.45287	6.53168	5.68212	5.43129	---
16721963		0.0356241	2.69604	2.86817	3.46284	3.30858	---
16734237		0.000808318	3.23416	3.19796	3.81164	3.79832	---
16735991		0.0077192	5.33779	5.23923	4.29879	4.4305	---
16738058		0.0430449	2.611	2.42882	1.83062	1.99746	---
16741897		0.0399299	2.78293	3.08131	3.76019	3.59996	---
16743257		0.0382107	3.87572	3.65195	3.00249	2.7198	---
16754831		0.0125635	2.57497	2.56347	1.82856	1.55864	---
16755019		0.0393705	2.90969	2.61237	1.79285	1.67816	---
16757248		0.0411439	2.47044	2.25611	1.70763	1.4949	---
16760073		0.0221442	4.8824	4.8797	5.54462	5.72284	---
16767332		0.00706697	5.302	5.25044	4.18654	4.40076	---
16767360		0.0376073	5.61348	5.1827	6.36362	6.23527	---
16767590		0.0279711	4.62275	4.41918	3.15216	3.55677	---
16767714		0.0168826	6.26375	6.28437	5.05535	5.4418	---
16769610		0.0489961	4.87812	4.62394	4.0855	3.98291	---
16769900		0.0434124	4.69393	4.89638	3.23987	3.90131	---
16772071		0.0249273	2.9731	3.12984	3.76934	3.94731	---
16772552		0.0176505	3.31149	3.17074	3.93221	4.06773	---
16775583		0.0146782	2.89794	2.79017	2.28897	2.21133	---
16779663		0.0224679	7.71126	7.88295	7.01863	6.83208	---
16780611		0.00969416	3.20603	3.07783	3.75587	3.7112	---
16781411		0.0467712	4.5411	4.75216	5.34077	5.16711	---
16783832		0.0419217	3.63578	3.84933	3.11712	3.13366	---
16784275		0.0482682	3.72302	3.75211	2.7045	3.17632	---
16787312		0.00847199	1.92881	2.03612	2.70639	2.79717	---
16787360		0.0253492	3.38059	3.52873	2.80157	2.59965	---
16788809		0.0191195	3.42471	3.41053	4.05815	4.21753	---
16799187		0.0169058	2.35207	2.37808	2.89857	3.02661	---
16808300		0.00322255	5.15771	5.09459	4.14719	4.23573	---
16818565		0.0311042	6.80915	7.05218	7.58855	7.73406	---
16818666		0.000162218	5.31948	5.31489	5.95249	5.93984	---
16827564		0.0434727	5.19336	5.02465	4.19822	4.51289	---
16829505		0.000693224	2.62658	2.5793	3.43572	3.45663	---
16831596		0.00336542	5.37204	5.43434	2.87243	3.42462	---
16838455		0.0238814	2.38394	2.14297	3.01559	3.15788	---
16841660		0.0248614	5.10449	5.35939	3.93315	4.10144	---
16848045		0.0282918	3.62736	3.81548	3.013	2.85593	---
16854463		0.00830272	6.5571	6.63177	5.91781	5.79217	---
16870772		0.0222588	3.67083	4.24633	5.19915	5.29256	---
16881510		0.0269553	3.19621	3.51562	4.23036	4.12636	---
16883417		0.0388713	5.80407	6.13207	4.82163	4.53646	---
16883546		0.048306	4.97288	4.97638	4.49684	4.11592	---
16891515		0.0480739	6.07237	5.7482	6.48494	6.55037	---
16900800		0.0485214	1.82059	1.8914	2.34684	2.56862	---
16908894		0.0218151	2.79935	2.85315	3.35628	3.50023	---
16908975		0.0407546	1.46919	1.37931	2.28897	2.05076	---
16911334		0.0425118	2.84014	2.91002	2.41376	2.11017	---
16911735		0.00216402	3.35667	3.35221	2.63323	2.53907	---
16915104		0.0148049	2.46036	2.47707	1.78077	1.96057	---
16918679		0.0268666	5.80775	5.72827	3.80192	4.65761	---
16919341		0.0187054	3.2058	3.14186	2.28687	2.54066	---
16921662		0.00201171	2.54861	2.58592	1.96796	1.92872	---
16927025		0.0420595	4.39299	4.39299	3.5925	3.92512	---
16938933		0.00860373	5.29504	5.11457	6.02324	5.97696	---
16944645		0.0117254	2.11254	2.19872	1.45161	1.56773	---
16950203		0.0310076	3.27321	3.39574	2.73852	2.46257	---
16958923		0.00039716	6.87842	6.87546	6.1705	6.13327	---
16959515		0.0217217	2.91499	3.13899	3.70875	3.64576	---
16965137		0.00206251	2.48162	2.52346	3.1273	3.16626	---
16965997		0.0212726	2.32332	2.20992	2.87675	3.02201	---
16968719		0.00635672	6.19083	6.02368	7.04742	6.98637	---
16970089		0.00365552	5.72417	5.79273	5.04147	5.04147	---
16981791		0.0280041	8.15399	8.32305	7.15007	6.47136	---
16981911		0.0348049	3.21296	3.46464	2.34569	1.92036	---
16983946		0.0264535	2.12858	2.10529	1.59708	1.32691	---
16984469		0.0484555	3.65904	3.91139	3.10636	2.92332	---
16985842		0.00528059	4.40257	4.40917	5.079	5.00404	---
16991246		0.0253727	7.88141	8.12447	8.77526	8.66735	---
16993854		0.00177795	2.08677	2.14108	3.00564	3.05518	---
16994069		0.0188615	2.99474	3.20615	3.75628	3.71464	---
16994668		0.0226022	2.01344	2.17152	1.20235	1.38012	---
16995044		0.0246967	2.31757	2.43761	3.19056	3.0218	---
16996939		0.00528059	4.40257	4.40917	5.079	5.00404	---
17005469		0.00622209	5.16971	5.05584	5.72406	5.7565	---
17027082		0.00130546	5.57258	5.71544	7.02942	7.06531	---
17027187		0.0117268	5.8864	5.8677	6.71642	6.86429	---
17029712		0.00656303	6.0404	6.48849	7.98535	8.08518	---
17029847		0.0147671	5.89215	5.81065	6.59859	6.74567	---
17032533		0.0125298	5.95315	5.8648	6.70196	6.84063	---
17034851		0.0117268	5.8864	5.8677	6.71642	6.86429	---
17037303		0.0256083	5.63651	5.46727	6.25633	6.42964	---
17037331		0.0117268	5.8864	5.8677	6.71642	6.86429	---
17038746		0.0260553	2.78269	2.77614	1.9493	2.23595	---
17039907		0.00248999	6.37872	6.69303	8.21601	8.20822	---
17039914		0.00656303	6.0404	6.48849	7.98535	8.08518	---
17040037		0.0100846	5.8865	5.86684	6.70069	6.83509	---
17041253		0.0113986	2.88873	2.65864	3.68987	3.7839	---
17042519		0.0149277	5.62256	5.53537	6.26877	6.40535	---
17042548		0.0181636	5.9469	5.88043	6.67339	6.84482	---
17043371		0.014369	4.554	4.35146	5.36665	5.50566	---
17044647		0.0376794	3.19127	3.32383	3.94625	3.76987	---
17058161		0.00508518	4.94838	4.96107	4.28745	4.15214	---
17060959		0.00773899	3.82685	3.77901	3.15074	3.25979	---
17068367		0.04397	2.4352	2.90195	3.75107	3.55599	---
17068687		0.0324864	2.84096	3.06634	3.69783	3.55828	---
17069971		0.0212358	1.94955	1.62794	2.59796	2.62892	---
17070068		0.0206695	2.68813	2.44359	3.27289	3.22919	---
17071733		0.0455482	2.7418	2.77542	2.203	1.76109	---
17099246		0.0117788	8.72129	8.61347	7.41589	7.69702	---
17100737		0.0230255	2.2	2.46972	3.67446	3.44668	---
17100766		0.0303097	5.06629	5.27045	5.74325	5.87176	---
17105005		0.0130777	4.515	4.49776	3.48167	3.76024	---
17105008		0.00483631	2.78181	2.6756	1.58728	1.63664	---
17114174		0.018946	3.899	4.15883	2.42036	2.56937	---
17114954		0.0229637	5.01283	4.98285	5.56225	5.72195	---
