# Supplementary material for: TMBIM6/BI-1 contributes to cancer progression through assembly with mTORC2 and AKT activation
Source: Nat Commun. 2020 Aug 11;11:4012. doi: 10.1038/s41467-020-17802-4 (PMC7419509; doi:10.1038/s41467-020-17802-4)
Supplement: Supplementary file 6 — Supplementary Data 3 [file 41467_2020_17802_MOESM6_ESM.xlsx]

## Sheet: Data 3
Supplementary Data 3. Primers for PCR amplification of human transcripts
Name	Forward (5’-3’)	Reverse (5’-3’)
TMBIM6	AGCAGCACCTGAAGAAGGTC	TCAATATCAGGGAGCCCAAG
LDHA	GAGATTCCAGTGTGCCTGT	GTCCAATAGCCCAGGATGTG
HK2	CAAAGTGACAGTGGGTGTGG	CCAGGTCCTTCACTGTCTC
PDK1	GAAGCAGTTCCTGGACTTCG	ACCAATTGAACGGATGGTGT
ENO1	GCCGGCTTTACGTTCACCTC	GTTGAAGCACCACTGGGCAC
GLUT1	CTTCACTGTCGTGTCGCTGT	CCAGGACCCACTTCAAAGAA
G6PD	AAGAACGTGAAGCTCCCTGA	AATATAGGGGATGGGCTTGG
PGD	GGTGCACAACGGGATAGAGT	CCATCGGTGTCTTGGAACTT
RPE	TGGAAAGGATCTGGGAAGTG	CCTGGGGTCAAGATCCATA
RPIA	CTGGATCGACACCCAGAGAT	CGATCACGATGAAGCGACTA
MYC	TGAGGAGACACCGCCCAC	CAACATCGATTTCTTCCTCATCTTC
PFKP	CTACCAGCGACTTGCCATCA	ATCATAGATGGCGAGCATCC
ACACA	GAGGGCTAGGTCTTTCTGGAAG	CCACAGTGAAATCTCGTTGAGA
ACACB	GCCAGAAGCCCCCAAGAAAC	CGACATGCTCGGCCTCATAG
GPAT	ACTCCTTGGGCCTTTGCTG	TTCTGGAACAGGACCACTGAAGT
DGAT1	CGTGAGCTACCCGGACAATC	AAAGTTGAGCTCGTAGCACAAGG
PPARG	GAACAGATCCAGTGGTTGCAG	GGCATTATGAGACATCCCCAC
SREBF1	GGAGAACCTAAGTCTGCGCACT	TCCCTCCACTGCCACAGG
FASN	TATGCTTCTTCGTGCAGCAGTT	GCTGCCACACGCTCCTCTAG
RICTOR	GCCAAACAGCTCACGGTTGTAG	CCAGATGAAGCATTGAGCCACTG
RPL19	ATGCCAGAGAAGGTCACATG	ACACATTCCCCTTCACCTTC
RPS16	GCTCGCTACCAGAAATCCTAC	CATCCAATACCAACACATAAGGC
ACTB	CTGGAACGGTGAAGGTGACA	AAGGGACTTCCTGTAACAATGCA
GAPDH	GTCTAGAAAAACCTGCCAAATATGA	CTGTTGAAGTCAGAGGAGACCAC
