# Supplementary material for: TMBIM6/BI-1 contributes to cancer progression through assembly with mTORC2 and AKT activation
Source: Nat Commun. 2020 Aug 11;11:4012. doi: 10.1038/s41467-020-17802-4 (PMC7419509; doi:10.1038/s41467-020-17802-4)
Supplement: Supplementary file 8 — Source Data [file 41467_2020_17802_MOESM8_ESM.xlsx]

## Sheet: Fig. 1A
GSE2719	Normal	Tumor
	11.2256	12.1023
	11.1854	12.3991
	11.5548	11.7176
		11.6824
		11.557
		12.6638
		12.4401

## Sheet: Fig. 1B
GSE63678	Cervical		Endometrial		Vulvar
	Tumor	Normal	Tumor	Normal	Tumor	Normal
	11.8773	11.0909	10.9238	10.6793	11.8896	10.9559
	12.336	11.2746	11.5472	10.2414	11.353	11.3583
	10.8725	9.98344	12.0559	10.8581	11.519	11.537
	11.1418	10.2435	11.3006	9.46449	11.9495	11.126
	11.1825	9.22542	10.7365	9.40573	10.8679	11.1603
			10.5658		11.5086	10.672
			11.4657			10.199

## Sheet: Fig. 1C
GSE31448	Normal	Basal	Luminal A	Luminal B	ERBB2
	9.592	9.512	10.649	8.345	9.017
	9.911	9.904	10.746	7.37	9.878
	10.006	9.704	10.523	8.696	10.667
	10.342	11.035	9.635	10.911	10.547
	6.798	10.22	10.732	10.403	10.275
	10.014	9.698	9.148	9.189	9.55
	9.335	9.778	9.855	9.989	9.72
	9.098	9.532	10.927	10.919	10.249
	8.732	9.832	10.332	9.817	10.238
	8.115	10.073	9.617	9.287	9.934
	9.643	10.854	9.672	9.369	9.799
	9.131	10.272	10	10.767	11.003
	10.436	10.141	10.385	9.517	10.13
	9.875	9.301	9.476	9.91	9.837
	9.136	9.778	9.542	10.059	10.197
	9.758	10.093	10.13	9.547	10.79
	10.145	10.368	9.403	10.231	10.28
	9.803	10.405	9.612	10.191	10.36
	9.324	10.225	10.337	10.091	10.344
	9.734	9.068	9.929	10.702	10.417
	10.199	8.443	10.016	9.799	10.886
	10.092	9.407	10.584	8.043	10.13
	9.542	10.17	9.841	10.079	9.01
	9.162	9.865	10.047	10.068	10.108
	9.866	10.277	10.512	9.972	10.87
	9.314	9.853	10.599	6.733
	8.949	9.635	10.109	8.669
	10.165	9.945	10.431	10.657
	10.142	10.142	10.612	10.567
	10.257	9.572	10.624	10.204
	8.757	9.6	10.952	11.229
		9.94	8.349	10.244
		8.788	10.911	10.595
		10.538	10.554	10.911
		10.022	9.066	10.912
		10.382	9.736	10.696
		9.977	10.213	10.369
		9.236	10.163	10.053
		8.648	8.817	10.269
		9.01	10.018	10.136
		9.26	10.419	10.286
		8.892	10.741	10.736
		10.819	9.574	10.336
		9.34	10.19	9.663
		11.151	10.124	10.085
		11.127	11.642	10.168
		8.812	9.089	11.729
		9.536	10.215	11.466
		9.973	9.412	11.171
		8.988	10.729
		9.737	10.459
		10.028	9.071
		9.923	9.67
		9.754	9.965
		9.957	10.67
		10.166	10.092
		10.712	10.515
		10.377	10.232
		9.575	11.175
		10.276	10.752
		9.326	10.761
		9.025	10.274
		10.041	10.59
		9.698	9.339
		9.626	10.976
		10.52	9.925
		8.814	10.388
		10.354	10.179
		9.971	9.437
		10.853	10.651
		9.357	10.171
		9.964	10.199
		9.691	10.523
		10.903	10.748
		10.203	10.944
		10.628	10.563
		11.261	9.735
		9.484	10.253
		10.294	10.469
		10.395	10.104
		10.25	10.128
		9.493	10.148
		9.313	9.643
		9.713	9.662
		9.699	10.335
		9.744	9.726
		9.813	10.58
		9.943	10.287
		9.792	9.778
		10.033
		9.952
		9.528
		9.595
		10.107
		10.29
		10.378
		10.101
		10.096

## Sheet: Fig. 1D
GSE19804	Tumor	Normal
	11.813	11.258
	11.3558	11.7119
	10.6388	11.0126
	11.6774	11.0652
	11.6677	11.0571
	11.2598	10.5254
	12.5457	11.9021
	11.5566	10.8541
	11.483	10.8452
	11.5418	10.924
	11.7007	11.6262
	11.2781	11.0314
	11.8201	11.353
	11.8574	11.3482
	11.2053	11.433
	11.5195	12.1163
	11.2428	11.6572
	11.582	10.9974
	12.1405	12.611
	12.7081	11.7084
	11.9863	11.1017
	11.5996	10.9108
	12.0183	11.6968
	11.656	11.4766
	11.3937	11.0133
	11.6525	11.9127
	12.5809	11.9991
	11.7733	10.9364
	12.6085	11.483
	12.0951	11.7914
	11.9305	11.4757
	12.2162	12.4034
	11.9096	10.7908
	11.0453	10.8096
	11.6862	12.1328
	12.3989	11.9305
	12.3356	12.1424
	12.1887	11.8004
	11.6055	11.4239
	12.196	11.617
	11.6774	11.6737
	11.3946	11.7096
	12.046	11.905
	11.9079	12.1163
	11.5443	10.5869
	11.8484	11.7991
	11.859	11.1928
	11.3421	11.0713
	11.782	11.3577
	11.5305	11.8443
	12.563	11.5713
	12.131	12.1256
	11.4667	11.7246
	12.2241	12.046
	12.0644	11.8254
	12.3799	12.382
	12.4381	12.2949
	12.0644	12.4982
	11.225	12.3617
	11.7154	11.3502

## Sheet: Fig. 1E
GSE69223	tumor	normal
	0.722	-0.8197
	-0.1345	-0.2277
	1.17	0.1056
	0.0473	-0.4507
	-0.2092	-0.3023
	-0.0328	-0.0611
	0.4813	0.0426
	-0.057	-0.7276
	0.8881	0.4949
	0.1218	0.5019
	-0.6842	-0.0318
	0.2406	0.0776
	0.2239	-0.0621
	0.0318	-1.5063
	0.4219	-0.2243

## Sheet: Fig. 1F
fibrosarcoma tumor	fibrosarcoma normal	cervix tumor	cervix normal	Breast Tumor	Breast normal	lung tumor	lung normal	Prostae Tumor	Prostae Normal
185.246	146.785	143.566	125.185	198.433	78.445	146.708	99.191	186.487	94.067
187.639	156.462	144.871	128.462	194.394	98.157	150.524	125.065	180.797	93.254
183.116	150.634	141.568	111.052	190.75	63.814	152.424	130.921	204.518	84.33
191.58	144.455	141.718	113.1	192.132	73.832	163.627	122.256	180.28	93.704
201.953	142.952	128.687	113.622	190.171	82.935	156.055	107.952	185.31	101.386
194.79	136.381	141.253	116.401	210.757	95.318	151.087	95.228	190.131	98.648
202.256	130.299	143.764	105.122	106.223		148.113	111.124	213.137	86.558
189.641	135.323	135.17	111.211	116.546		153.766	105.037	217.261	98.138
	143.212	169.702	124.431	194.243		149.037	118.869	205.046	117.486
		172.267	112.631	195.311		149.327	115.544	207.944	108.899
		172.247	108.477	181.586		196.227	110.531	211.56	96.162
		147.383	103.162	195.827		205.706	128.204	209.271	91.398
		132.872	114.122	146.058		209.229	135.041	201.701	93.301
		138.269	103.766	171.406		208.399	112.014	209.102	97.032
		138.956	98.993	162.529		206.238	111.229	208.747	99.827
		144.121	105.724	184.298		205.483		212.905	101.697
		143.741	108.21	160.671		203.719		191.416	97.752
		151.358	109.413	176.376		193.58		191.466	105.832
		145.425	106.294	175.466		179.268		196.96	105.614
		157.14	104.53	153.387		173.261		202.496	87.912
		163.33		165.914		185.185		198.148	85.378
		168.501		165.225		197.066		199.242	95.263
		185.393		190.555		202.47		199.324	87.052
		138.764		172.787		168.993		205.046	96.026
		139.478		158.798		193.503		198.835	97.625
		142.829		183.198		183.6		205.459	93.742
		130.608		169.254		197.842		208.724	91.29
		134.264		172.707		186.501		209.65	86.259
		138.661		181.905		194.076		210.511	81.062
		138.604		196.36		130.634		215.34	110.518
		153.993		180.595		194.175		212.903	101.801
		159.47		167.922		196.884		212.916	89.035
		140.123		212.28		196.882		184.887
		143.182		187.43		203.911		181.266
		139.674		173.34		206.187		178.766
		138.028		186.746		206.1		192.647
		132.924		193		193.954		194.807
		144.393		179.64		201.216		205.653
		141.864		175.13		200.949		186.72
		133.799		158.938		145.771		178.69
		178.958		156.914		148.556		180.095
		177.295		182.153		135.99		199.615
		177.97		192.377		142.942		200.708
		180.266		197.656		143.875		195.436
		138.045		182.437		139.46		193.12
		142.508		173.696		211.387		190.769
		140.438		185.074		204.755		202.703
		140.459		194.152		213.356		203.246
		134.815		162.712		139.44		166.655
		122.36		146.668		129.186		165.913
		158.416		150.226		150.349		144.155
		162.172		175.441		149.699		143.038
		131.466		187.384		139.368		180.953
		131.381		191.56		143.871		182.092
		137.941		198.638		143.871		204.543
		134.864		199.803		141.421		198.707
		146.189		197.884		139.914		188.301
		146.594		197.812		147.429		186.123
		124.515		159.493		150.601		186.255
		122.313		191.488		139.51		182.377
		151.98		134.575		148.904		200.654
		139.348		170.344		140.727		199.786
		141.282		163.08		127.068		176.941
		141.522		172.46		142.275		173.6
		142.161		179.874		149.038		167.011
		144.737		194.031		156.538		176.992
		146.585		195.495		200.933		181.808
		141.867		189.189		143.643		194.131
		143.826		207.829		203.576		200.31
		146.493		181.458		206.924		197.361
		135.906		121.081		135.963		207.154
		143.735		163.26		140.436		207.367
		132.401		158.085		198.195		206.869
		140.186		162.432		147.554		204.094
		139.136		188.535		198.53		204.325
		146.854		199.895				203.973
		144.763		178.513				177.228
		147.654		185.01				172.472
		142.893		188.738				195.262
		134.364		149.602				180.387
				152.665				166.641
				134.492				177.094
				149.013				185.16
				151.631				190.919
				168.648				195.29
				189.319				195.13
				189.096				198.26
				169.096				197.726
				154.344				203.685
				148.323				205.61
				142.433				194.065
				143.164				195.779
				164.383				168.159
				161.546				147.147
				162.46				196.411
				177.713				200.809
				180.895				135.73
								142.029
								144.802
								153.32
								198.712
								201.708
								202.031
								207.929
								211.77
								203.284
								193.776
								194.806
								201.49
								202.015
								188.704
								191.575
								188.146
								181.461
								192.896
								194.937
								194.684
								197.118
								195.814
								197.551
								196.803
								186.883
								193.78
								187.306
								168.317
								179.832
								190.662
								199.126
								191.3
								182.028
								189.259
								191.178
								181.688
								191.042
								188.818
								200.891
								188.362
								186.059
								166.806
								162.363
								159.686
								159.166
								174.629
								150.231
								134.279
								130.254
								157.352
								139.993
								126.896
								135.207
								147.155
								144.291
								121.988
								187.133
								202.651
								202.302
								154.072
								177.054
								204.074
								201.24

## Sheet: Fig. 2A
HT1080
	TMBIM6 WT			TMBIM6 KO #1			TMBIM6 KO #2
days	Replicate1	Replicate2	Replicate3	Replicate1	Replicate2	Replicate3	Replicate1	Replicate2	Replicate3
0	1	1	1	1	1	1	1	1	1
1	1.71471	1.46224	1.61638	1.29812	0.969169	1.33936	1.14919	1.22619	1.07239
2	3.3272	2.51854	2.60047	1.7475	1.75782	2.09205	1.70782	1.56097	1.38389
3	6.15238	5.6356	5.80703	3.35423	3.14262	2.67401	2.65137	2.98098	2.00622
MEF
	MEF WT			MEF KO
days	Replicate1	Replicate2	Replicate3	Replicate1	Replicate2	Replicate3
0	1	1	1	1	1	1
1	1.49897	1.27078	1.8526	1.17322	1.22477	1.85904
2	2.65289	2.46026	3.03915	2.02996	2.00421	2.86241
3	5.28789	4.51285	5.48391	3.60756	2.89564	3.91327
HeLa
	TMBIM6 WT			scram			TMBIM6 KO #1			TMBIM6 KO #2
days	Replicate1	Replicate2	Replicate3	Replicate1	Replicate2	Replicate3	Replicate1	Replicate2	Replicate3	Replicate1	Replicate2	Replicate3
0	1	1	1	1	1	1	1	1	1	1	1	1
1	1.91054	1.91166	1.87623	1.86694	2.02013	1.83881	1.07265	1.34282	1.26437	1.19263	0.993764	1.44325
2	3.50658	3.42782	3.53159	3.66892	3.7744	3.03805	1.85426	1.85926	1.8842	1.71338	1.58943	1.84509
3	5.20183	5.39365	5.29429	5.61071	5.43645	5.83042	2.71622	2.60058	2.95495	2.31866	2.77424	3.19259

## Sheet: Fig. 2B
HT1080	Replicate 1	Replicate 2	Replicate 3	Replicate 4	Replicate 5	Replicate 6
WT	0.955414	1.0828	1.13376	1.04459	0.853503	0.929936
KO #1	0.280255	0.318471	0.33121	0.292994	0.178344	0.356688
KO #2	0.152866	0.229299	0.229299	0.165605	0.127389	0.101911

## Sheet: Fig. 2C
HT1080	Replicate 1	Replicate 2	Replicate 3	Replicate 4	Replicate 5
WT	1.00649	1.13636	0.892857	0.974026	0.99026
KO #1	0.243506	0.357143	0.38961	0.12987	0.0811688
KO #2	0.0974026	0.162338	0.178571	0.194805	0.292208

## Sheet: Fig. 2D
	WT						KO
days	Mouse 1	Mouse 2	Mouse 3	Mouse 4	Mouse 5	Mouse 6	Mouse 1	Mouse 2	Mouse 3	Mouse 4	Mouse 5	Mouse 6
7	62.5	90.75	71.656	90.75	90.75	62.5	68.75	75	68.75	94.08	84.7	62.5
9	74.36	117.74	94.08	135	137.216	86.2125	68.75	75	68.75	94.08	105.875	62.5
12	108	214.326	55.8	210.7	231.192	100.92	75.712	99.144	63.36	104.284	104.04	62.5
14	137.312	306.25	65.348	320	360.406	113.4	81.648	99.144	63.36	122.4	109.242	62.5
16	176.4	398.502	81.92	445.5	653.184	134.946	90.944	110.808	68.75	135	110.542	62.5
18	225	541.875	126.025	600	855.562	157.115	94.08	129.96	68.75	135	131.22	62.5
21	268.8	662.48	228	874.791	1201.27	186.517	100.719	147.6	68.75	169	156.426	62.5
23	292.4	812.25	272	1108.8	1598.7	239.704	105.966	193.027	68.75	184.96	164.836	62.5
25	364.5	925	325.125	1504.1	2048	288	124.93	193.027	68.75	196.52	180	62.5
28	451.25	1074.94	449.82	1685.81	1800	384.75	137.312	220.5	68.75	220.5	189	62.5

[truncated: 64 more sheets: Fig. 2E, FIg. 2G, Fig. 2H, Fig. 2I, Fig. 2K, Fig. 3A, Fig. 3B, Fig. 3C, Fig. 3F, Fig. 4A, Fig. 4B, Fig. 4C, Fig. 4D, Fig. 4E, Fig. 4F, Fig. 4G, Fig. 4I, Fig. 5D, Fig. 6A, Fig. 6B …]
